# Supplementary material for: Dietary intake and diabetic retinopathy: A systematic review
Source: PLoS One. 2018 Jan 11;13(1):e0186582. doi: 10.1371/journal.pone.0186582 (PMC5764236; doi:10.1371/journal.pone.0186582)
Supplement: S1 File — (XLSX) [file pone.0186582.s001.xlsx]

## Sheet: Evaluation of C
Paper Name	Author Last Name	Publication year	Study Name	Country	Study Design	Representativeness of the exposed cohort a) truly representative of the average Diabetic cohort (describe) in the community Ø b) somewhat representative of the average ______________ in the community Ø c) selected group of users eg nurses, volunteers d) no description of the derivation of the cohort	2) Selection of the non exposed cohort a) drawn from the same community as the exposed cohort Ø b) drawn from a different source c) no description of the derivation of the non exposed cohort	Ascertainment of the exposure (risk factor): a) Validated measurement tool. ** b) Non-validated measurement tool, but the tool is available or described.* c) written self report d) No description of the measurement tool.	4) Demonstration that outcome of interest was not present at start of study a) yes Ø b) no	1) Comparability of cohorts on the basis of the design or analysis a) study controls for _____________ (select the most important factor) Ø b) study controls for any additional factor Ø (This criteria could be modified to indicate specific control for a second important factor.)	Assessment of outcome a) independent blind assessment Ø b) record linkage Ø c) self report d) no description	2) Was follow-up long enough for outcomes to occur a) yes (select an adequate follow up period for outcome of interest) Ø b) no	3) Adequacy of follow up of cohorts a) complete follow up - all subjects accounted for Ø b) subjects lost to follow up unlikely to introduce bias - small number lost - > ____ % (select an adequate %) follow up, or description provided of those lost) Ø c) follow up rate < ____% (select an adequate %) and no description of those lost d) no statement	Total Score
High Caloric and Sodium Intakes as Risk Factors for Progression of Retinopathy in Type 1 Diabetes Mellitus	Roy	2010	New Jersey 725 Study	New Jersey	Cohort	*	*	**	*	Other Dietry factors + Oleic Acid: Total Caloric Intake * Sodium & Caloric: ** Total Caloric intake glycated hemoglobin level	*	6 years *	64.7 % follow up rate, with description of differences *	9 foreverything including oleic acid 10 for sodium & Caloric
Dietary Sodium Intake and Incidence of Diabetes complications in Japanese patients with T2D	Horikawa	2014	Japan Diabetes Complications Study (JCDS)	Japan	Cohort	*	*	**	*	HbA1C Diabetes Duration Energy Intake **	*	8 years *	76%, no differences *	10
Association between alcohol consumption and diabetic retinopathy and visual acuity - AdRem Study	Lee	2010	AdRem Study, Sub-Study of ADVANCE Trial	39 Centres in 14 Countries from Asia, Australia, Europe and North America	Cohort Study	*	*	*	*	Duration of Diabetes HBA1C **	*	5.5 Years *	d	9
Alcohol: Another risk factor for DR?	Young	1984			Cohort Study	*	*	*	*	Duration of Diabetes Glycemic Control **	*	4 years 8 months *	b *	8
Fruit Intake and Incident Diabetic Retinopathy with Type 2 Diabetes	Tanaka	2013	Japan Diabetes Complications Study	Japan	Cohort Study	*	*	**	*	Duration of Diabetes HbA1C Treatment by insulin **	*	8 Years *	79% *	10
Diet and Diabetic Retinopathy: insights from the Diabetes Complications and Control Trial	Cundiff	2005	The Diabetes Control and Complications Trial		Cohort Study	*	*	**	*	Energy Intake	*	9 years *	95% *	8
Dietary Marine w-3 Fatty acids and incident sight-threatening retinopathy in Middle-Aged and Older Individuals with type 2 Diabetes	Sala-Vila	2016	PREDIMED Trial	Spain	Cohort Study	*	*	**	*	Duration of diabetes, Insulin use, **	*	6 years *	*	9
Is the proportion of carbohydrate intake associated with incidence of diabetes complications	Horikawa	2017	Japan Diabetes Complications Study	Japan	Cohort Study	*	*	**	*	Duration of Diabetes HbA1C Treatment by insulin **	*	8 Years *	76.5% *	10
Association of alcohol consumption with incidence and progression of DR	Moss	1993	Wisconsin Epidemiologic Study of Diabetic Retinopathy	Wisconsin	Cohort Study	*	*	*	*	Glycoslyated hemoglobin * (im gonna give the two points here because it adjusted for what was important)	*	6 years *	b *	9

## Sheet: Evaluation of CC
Paper Name	Author Last Name	Publication year	Study Name	Country	Study Design	Is the case(DR) definition adequate? a) yes, with independent validation Ø b) yes, eg record linkage or based on self reports c) no description	Representativeness of the cases a) consecutive or obviously representative series of cases Ø b) potential for selection biases or not stated	Selection of Controls a) community controls Ø b) hospital controls c) no description	Definition of Controls a) no history of disease (endpoint) Ø b) no description of source	Comparability of cases and controls on the basis of the design or analysis a) study controls for _______________ (Select the most important factor.) Ø b) study controls for any additional factor Ø (This criteria could be modified to indicate specific control for a second important factor.)	Ascertainment of exposure a) Validated interview where blind to case/control status Ø Ø b) structured interview where blind to case/control status Ø c) interview not blinded to case/control status d) written self report or medical record only e) no description	Same method of ascertainment for cases and controls a) yes Ø b) no	Non-Response rate a) same rate for both groups Ø b) non respondents described c) rate different and no designation	Final Score
Prevalence and Risk Factors of DR in adult and elderly subjects: The Casteldaccia Eye Study	Giuffre	2004	The Casteldaccia Eye Study	Italy, Sicily	Case-Control	*	*	*	*	Duration of diabetes Duration of insulin treatment Not matched *	*	*	*	7
Regular Chinese Green Tea Consumption is Protective for Diabetic Retinopathy	Ma	2014	NIL	China	Case-Control	*	*	*	*	Duration of Diabetes Insulin Therapy Fasting Blood Glucose Age-Sex Matched **	*	*	b	8
Vitamin D Deficiency is associated with the presence and severity of Diabetic Retinopathy in T2DM	Alcubierre	2015	Study by the University Hospital Arnau De Vilanova	Lleida, Spain	Case-Control	*	*	*	*	NIL (Chi-2)	**	*	*	8
Association of Low Oleic Acid Intake with DR in type 2 Diabetic Patients	Alcubierre	2016	Study by the University Hospital Arnau De Vilanova	Lleida, Spain	Case-Control Study	*	*	*	*	Diabetes Duration Energy Intake Sex Age **	**	*	*	10
										Key should be duration of diabetes

## Sheet: Evaluation of CS
Paper Name	Author Last Name	Publication year	Study Name	Country	Study Design	Representativeness of the sample: a) Truly representative of the average in the target population. * (all subjects or random sampling) b) Somewhat representative of the average in the target population. * (non-random sampling) c) Selected group of users. d) No description of the sampling strategy.	Sample size: a) Justified and satisfactory. * b) Not justified.	Non-respondents: a) Comparability between respondents and non-respondents characteristics is established, and the response rate is satisfactory. * b) The response rate is unsatisfactory, or the comparability between respondents and non-respondents is unsatisfactory. c) No description of the response rate or the characteristics of the responders and the non-responders.	Ascertainment of the exposure (risk factor): a) Validated measurement tool. ** b) Non-validated measurement tool, but the tool is available or described.* c) No description of the measurement tool.	The subjects in different outcome groups are comparable, based on the study design or analysis. Confounding factors are controlled. a) The study controls for the most important factor (select one). * b) The study control for any additional factor. *	Assessment of the outcome: a) Independent blind assessment. ** b) Record linkage. ** c) Self report. * d) No description.	Statistical test: a) The statistical test used to analyze the data is clearly described and appropriate, and the measurement of the association is presented, including confidence intervals and the probability level (p value). * b) The statistical test is not appropriate, not described or incomplete.	Quality
The Associations of Dietary Intake of Polyunsaturated Fatty Acids with Diabetic Retinopathy in Well-Controlled Diabetes	Sasaki	2015	Diabetes Management Project	Victoria, Australia	Cross Sectional	*	*	a	**	Energy adjustment for Non Significant variables* Duration of Diabetes, Hba1c, energy adjustment for fats **	**	* For fats None for the rest	8 for Other variables, 10 for Fats
Alcohol Consumption and risk of microvascular complications	Beulens	2008	EURODIAB Prospective Complications Study	31 Centres in 16 European Countries	Cross-Sectional	*	*	a (85%)	*	HBA1C and Duration of Diabetes **	**	*	10
Patients with type 1 diabetes consuming alcoholic spirits have an increased risk of microvascular complications	Harjutsalo	2013	FinnDiane Study (Finnish Diabetic Nephropathy Study)	Finland	Cross-Sectional	*	*	c	*	HBA1C and Duration of Diabetes **	**	*	8
Is coffee consumption associated with Age-Related Macular Degeneration and Diabetic Retinopathy	Kumari	2014	Singapore Prospective Study program (SP2)	Singapore	Cross-Sectional	*	*	c	*	Duration of diabetes, HbA1c **	**	*	8
The Consumption of a diet abundant in vegetables and fruits or the performance of non-exhaustie exercise do not protect against diabetic retinopathy	Lugo-Radillo	2013	NIL	Co-lima, Mexico	Cross-Sectional	*	b (88 only)	c	*	NIL (Binary Logistic Regression)	**	*	5
Influence of Dietary-Fibre Intake on Diabetes and Diabetic Retinopathy	Ganesan	2012	Sankara Nethralaya-Diabetic Retinopathy Epidemiology and Molecular Genetic Study	India	Cross-Sectional	*	*	*	**	Duraton of diabetes, glycosylated haemoglobin **	**	*	10
Influence of Flavonoid-Rich Fruit and Vegetable intake on Diabetic Retinopathy and Diabetes-Related biomarkers	Mahoney	2014	National Health and Nutrition Examination Survey (NHANES)	USA	Cross-Sectional	*	*	c	**	Glycosylated Haemoglobin, duration of diabetes (for some)*	**	*	8
Nutritional Factors in Diabetics with and without retinopathy	Roy	1989		Maryland, US	Cross-Sectional	*	b (34)	c	**	Energy Intake for Carb and Protein The rest NIL	**	b	5 for all
Antioxidant Nutrient Intake and Diabetic Retinopathy (SLVD Study)	Mayer-Davis	1998	The San Luis Valley Diabetes Study	Alamosa or Conejos County, Southern Colorado	Cross-Sectional & Cohort	*	*	c	**	Duration of diabetes, insulin use, glycosylated hemoglobin **	**	*	9
Moderate Consumption of White and Fortified wine is associated with reduced odds of diabetic retinopathy	Fenwick	2015	Diabetes Management Project (DMP)	Melbourne, Australia	Cross-Sectional Study	*	*	*	**	Duration of Diabetes, HBA1C, insulin use	**	*	10
Alcohol Consumption and the Prevalence of Diabetic Retinopathy	Moss	1992	Wisconsin Epidemiologic Study of Diabetic Retinopathy	Wisconsin	Cross Sectional	*	*	*	*	**	**	*	9
Higher Dietary Salt Intake is associated with Microalbumiuria but not with retinopathy in individuals with type1 diabetes	Engelen	2014	EURODIAB Prospective Complications Study	31 Centres in 16 European Countries	Cross-Sectional	*	*	b	*	Age, sex, physical actviity, total energy intake *	**	*	7
Dietary intake of lutein and Diabetic Retinopathy in the Atherosclerosis Risk in Communities (ARIC) study	Sahli	2016	Atherosclerosis Risk in Communities (ARIC) study	USA	Cross Sectional	*	*	*	**	Duration of Diabetes Levels of Glucose control (HbA1C) **	**	b	9
Relation between intake of Vitamins C and E and risk of diabetic retinopathy in the Atherosclerosis Risk in Communities Study	Millen	2004	Atherosclerosis Risk in Communities (ARIC) study	USA	Cross Sectional	*	*	*	**	Energy intake,serum glucose *	**	b	8
Adequate Vitamin D Status is associated with the reduced odds of prevalent DR in Africa	Millen	2016	Atherosclerosis Risk in Communities (ARIC) study	USA	Cross Sectional	*	*	*	**	Duration of diabetes, HBA1IC, **	**	b	9

## Sheet: Evaluation of RCT
Paper Name	Author Last Name	Publication year	Study Name	Country	Study Design	Random Sequence Generation	Allocation Concealment	Blinding of participants and personel	Blinding of Outcome Assessment	Incomplete outcome data	Selective Reporting	Other Sources of bias	Score
Unsaturated Fats and Progression of Diabetic Retinopathy	Houtsmuller	1979		Rotterdam	Randomised Clinical Trial		*	*		*	*		4
Polyunsaturated Fatty Acids and Diabetic Retinopathy	Julia Howard-williams	1985		Oxford	Randomised Clinical Trial	*	*	*		*	*		5
Mediterranean Diet, Retinopathy, Nephropathy and Microvascular Diabetes Complications: A post hoc analysis of a Randomised trial	Diaz-Lopez	2015	PREDIMED Study	Spain	Randomised Clinical Trial	*	*	*	*	*	*		6
